# Supplementary material for: Priming mobilization of hair follicle stem cells triggers permanent loss of regeneration after alkylating chemotherapy
Source: Nat Commun. 2019 Aug 27;10:3694. doi: 10.1038/s41467-019-11665-0 (PMC6711970; doi:10.1038/s41467-019-11665-0)
Supplement: Supplementary file 4 — Source Data [file 41467_2019_11665_MOESM4_ESM.xlsx]

## Sheet: Figure 2a
Figure 2a
p53	D0	D4	D7	D10		p53	D0	D4	D7	D10		p53	D0	D4	D7	D10		p53	D0	D4	D7	D10
Mx	0	4				ORS	1	29	115	58		EPI	1	33	115	58		DP	2	1
	1	6					2	26	84	45			3	32	84	45			1	0
	0	10					2	16	73	39			2	26	73	39			1
	1	9					1	23	74				2	32	74

## Sheet: Figure 2b
Figure 2b
FAS	D0	D4	D7	D10		FAS	D0	D4	D7	D10		FAS	D0	D4	D7	D10		FAS	D0	D4	D7	D10
Mx	1	11				ORS	0	4	31	35		EPI	1	15	31	35		DP	0	8
	0	21					0	5	29	22			0	26	29	22			0	3
	1	14					0	8	41	37			1	22	41	37

## Sheet: Figure 2c
Figure 2c
TUNEL	D0	D4	D7	D10		TUNEL	D0	D4	D7	D10		TUNEL	D0	D4	D7	D10		TUNEL	D0	D4	D7	D10
Mx	1	7				ORS	0	3	15	17		EPI	1	10	15	17		DP	0	1
	2	8					0	3	13	11			2	11	13	11			0	2
	1	12					0	1	17	13			1	13	17	13			0	0
		11						2	21					13	21					0

## Sheet: Figure 2d
Figure 2d
Ki67	D0	D4	D7	D10		Ki67	D0	D4	D7	D10		Ki67	D0	D4	D7	D10		Ki67	D0	D4	D7	D10
Mx	58	12				ORS	6	26	15	11		EPI	64	38	15	11		DP	0	2
	47	8					2	31	5	13			49	39	5	13			2	0
	35	6					1	30	9	5			36	36	9	5			0	0
		3						25	12					28	12

## Sheet: Figure 3b
Figure 3b	Ki67 K15
D0Con	D4Cy	D7Cy	D4Bu	D7BuCy
1	1	0	10	0
1	0	0	9	2
3	0	1	11	1
0	1	0	7	0
1	1	2	8	1
0	2	0	9	0
0	1	1		0
2	0	0
	1

## Sheet: Figure 3c
Figure 3c	p53 K14
D0Con		D4Cy		D7Cy		D4Bu		D7BuCy
SB	B	SB	B	SB	B	SB	B	SB	B
0	0	3	1	2	0	2	0	5	7
0	0	3	0	2	0	3	1	7	8
0	0	6	1	1	0	2	1	4	6
0	0	4	2	0	0	4	0	2	6
0	0	3	0			1	1	3	7
0	0							8	6

## Sheet: Figure 3d
Figure 3d	c-caspase-3 K15
D0Con		D4Bu		D7BuCy
SB	B	SB	B	SB	B
1	0	0	2	4	8
0	0	2	0	5	8
0	0	0	1	4	9
0	0	3	0	4	9
1	0	0	0	3	7
1	0	3	0	7	10
0	0	1	2	3	10
0	1	0	0	5	8
0	0	2	1	3	7
0	0	4	1	7	9

## Sheet: Figure 3f
Figure 3f	Shh K15
D0Con		D4Bu		D7BuCy
SB	B	SB	B	SB	B
6	7	1	0	0	7
5	8	2	0	2	8
4	9	1	0	0	4
7	7	0	0	1	5
5	8	3	1	2	9
3	9	3	2	0	5
8	6	2	0	0	7
7	10	1	0	1	7
7	9	4	1	2	9

## Sheet: Figure 4b
Figure 4b	OC length
Con	2d	4d	6d	Bu/-	2d	4d	6d	Bu/Cy	2d	4d	6d
	6	8	8		3	5	5		5	8	8
	4	6	6		0	0	0		0	2	2
	5	8	8		10	15	14		0	0	0
	8	10	10		5	8	10		5	7	7
	4	4	4		7	8	8		5	5	5
	0	0	0		2	2	2		0	0	0
	9	9	9		3	3	3		4	5	5
	9	10	10		5	5	5		2	4	4
	10	10	10		5	7	7		2	3	3
	10	10	10		0	0	0		0	0	0
	6	7	8		0	3	3		8	15	15
	2	2	2		4	14	14		5	10	10
	8	19	23		0	0	0		2	2	2
	3	17	20		7	13	13		3	3	3
	6	13	6		4	7	7		0	5	5
	5	8	8		0	0	0		3	13	13
	2	5	5		0	0	0		0	0	0
	10	26	30		0	0	0		5	8	8
	3	5	5		0	0	0		0	0	0
	3	5	5		7	16	16		5	5	5
	4	12	12		0	14	14		3	12	12
	6	6	6		0	0	0		0	0	0
	2	14	14		0	0	0		6	6	6
	6	22	23		5	15	15		0	0	0
	7	23	24		3	9	9		0	0	0
	4	5	5		2	6	6		0	0	0
	6	9	9		2	5	5		2	2	2
	0	3	3		2	5	5		2	2	2
	6	7	8		4	7	7		0	0	0
	5	10	10		5	7	7		6	8	8
	3	9	9		1	1	1		6	8	8
	5	8	12		2	3	3		2	4	4
	4	8	9		6	8	8		3	4	4
	5	8	8		0	3	3		4	6	6
	3	3	5		4	5	5		4	7	7
	3	3	3		2	5	5		0	0	0
	4	6	6		1	1	2		0	0	0
	0	6	6		2	2	2		2	2	2

## Sheet: Figure 4c
Figure 4c	OC score
Con	2d	4d	6d	Bu/-	2d	4d	6d	Bu/Cy	2d	4d	6d
	100	200	300		100	400	400		100	100	100
	100	300	400		300	400	400		300	400	400
	100	300	300		100	100	300		100	200	200
	100	200	300		300	400	400		100	200	200
	100	200	300		100	200	300		200	300	300
	200	300	400		200	400	400		200	400	400
	100	300	300		400	400	400		100	300	300
	200	300	300		200	400	400		300	400	400
	100	400	400		100	100	200		100	400	400
	100	300	400		100	100	300		400	200	200
	100	100	100		100	100	400		100	100	100
	100	100	200		200	400	400		100	100	100
	100	100	100		100	300	400		100	100	100
	100	100	100		100	400	400		100	300	300
	100	100	200		100	200	300		100	100	100
	100	100	300		100	400	400		400	400	400
	100	100	200		100	300	400		100	100	100
	200	300	400		100	400	400		200	200	300
	100	300	400		400	400	400		300	300	400
	100	100	200		200	200	400		100	100	100
	200	400	400		100	300	400		100	100	200
	200	400	400		100	300	400		100	100	200
	100	200	200		100	100	200		100	100	100
	100	100	200		200	200	400		200	100	100
	100	100	300		100	400	400		100	100	200
	100	200	300		100	100	100		100	300	300
	100	300	400		100	300	400		300	300	300
	100	300	400		100	100	300		200	200	300
	100	100	400		100	300	400		100	300	300
	100	100	200		100	300	400		100	100	200
	100	100	300		100	400	400		100	300	300
	100	100	200		100	300	400		100	200	200
	100	100	200		200	400	400		100	200	300
	100	200	200		100	200	300		100	100	200
	200	300	400		100	300	400		100	100	300
	100	200	400		100	400	400		100	200	300
	100	200	200		300	400	400		200	200	200
	100	300	400		200	400	400		200	400	400

[truncated: 16 more sheets: Figure 4e, Figure 4f, Figure 4g, Figure 5b, Figure 5d, Figure 7e, Figure 8, Figure 8a, Figure 8b, Figure 8c, Figure 8d, Figure S1, Figure S7, Figure S8a, Figure S8b, Figure S9]
